# Supplementary material for: Prefrontal activation while listening to a letter of gratitude read aloud by a coworker face-to-face: A NIRS study
Source: PLoS One. 2020 Sep 8;15(9):e0238715. doi: 10.1371/journal.pone.0238715 (PMC7478838; doi:10.1371/journal.pone.0238715)
Supplement: S2 Table — df = (1, 19) was appreciable to each main effect (period or condition), and interaction (condition × period). aIn channel 4, n = 18 and df = (1, 17) was appreciable. ANOVA: analysis of variance; SE: standard error. (XLSX) [file pone.0238715.s003.xlsx]

## Sheet: S2
	S2 Table. Changes in deoxy-Hb (×10-3) and results of the two-way repeated measures ANOVA in each channel (n = 20).
		Listening period				Baseline period				Main effect of period			Main effect of condition			Interaction (Period × Condition)
	NIRS-channels	Experimental condition		Control condition		Experimental condition		Control condition
		Mean	SE	Mean	SE	Mean	SE	Mean	SE	F	P-value	partial η2	F	P-value	partial η2	F	P-value	partial η2
	Ch 1	-2.36585	2.97143	-2.11538	2.6621	-0.0736778	1.12785	-1.99346	1.14615	0.305	0.587	0.016	0.391	0.539	0.02	1.06	0.316	0.053
	Ch 2	1.02106	1.39453	1.65609	0.725087	0.79495	0.885362	-0.0216301	0.890927	0.599	0.448	0.031	0.01	0.922	0.001	1.103	0.307	0.055
	Ch 3	-3.19122	1.806	-1.59355	1.74868	0.866483	0.937672	1.75202	0.90681	6.298	0.021	0.249	0.907	0.353	0.046	0.23	0.637	0.012
	Ch 4a	1.72408	2.86861	2.07077	1.85055	0.448349	0.796514	0.237766	0.889838	0.77	0.393	0.043	0.003	0.955	0	0.079	0.782	0.005
	Ch 5	0.496849	1.71808	1.37463	1.32133	0.409712	0.899619	0.292635	0.993321	0.21	0.652	0.011	0.125	0.728	0.007	0.397	0.536	0.02
	Ch 6	-0.726187	1.36962	-1.78137	1.02716	0.777306	0.765063	-0.911327	0.689363	1.62	0.218	0.079	1.138	0.3	0.056	0.181	0.675	0.009
	Ch 7	-2.11936	2.30664	-2.27184	1.75981	-2.5126	1.40855	-2.88899	1.39888	0.091	0.767	0.005	0.038	0.847	0.002	0.007	0.935	0
	Ch 8	-8.1875	2.65132	-4.32689	1.53504	-4.52612	1.94421	-6.1243	1.57404	0.34	0.567	0.018	0.484	0.495	0.025	4.504	0.047	0.192
	Ch 9	-2.95036	1.4071	-4.42732	1.50896	-0.153799	0.795703	-1.30672	1.18127	6.229	0.022	0.247	1.677	0.211	0.081	0.038	0.847	0.002
	Ch 10	-9.42805	3.5776	-8.17972	2.77164	1.56739	0.990261	0.701879	1.08485	10.476	0.004	0.355	0.024	0.879	0.001	0.974	0.336	0.049
	Ch 11	-14.7433	3.605	-10.6356	2.84227	-0.124956	1.11673	0.0177432	1.3496	14.774	0.001	0.437	1.736	0.203	0.084	4.27	0.053	0.184
	Ch 12	-7.14875	2.03725	-6.36661	2.10053	-0.00500947	0.826833	-1.17084	0.829991	7.428	0.013	0.281	0.029	0.868	0.001	1.214	0.284	0.06
	Ch 13	-8.85309	2.77901	-8.27398	2.45923	0.318453	0.615758	-0.833684	0.883251	11.021	0.004	0.367	0.107	0.747	0.006	2.19	0.155	0.103
	Ch 14	-6.55889	2.14087	-6.38548	1.34247	-1.00934	1.2119	-1.75776	1.3668	8.574	0.009	0.311	0.052	0.823	0.003	0.134	0.718	0.007
	Ch 15	-10.4954	4.01033	-4.58747	4.20369	-7.37963	1.71569	-5.59432	2.49765	0.088	0.77	0.005	1.997	0.174	0.095	0.746	0.399	0.038
	Ch 16	-0.255855	2.42773	-1.82195	2.22435	-2.35181	1.20035	-3.71904	1.34573	1.089	0.31	0.054	1.739	0.203	0.084	0.017	0.898	0.001
	Ch 17	0.504407	1.59936	-1.38702	1.55595	1.17302	0.751595	-0.311703	0.913406	0.447	0.512	0.023	3.825	0.065	0.168	0.132	0.721	0.007
	Ch 18	0.535235	1.98983	1.65227	1.67605	1.35107	1.13213	-0.905004	1.32364	0.185	0.672	0.01	0.269	0.61	0.014	8.122	0.01	0.299
	Ch 19	7.48485	2.00272	4.87254	2.43871	1.34893	1.04866	-1.4101	1.4855	10.064	0.005	0.346	4.877	0.04	0.204	0.004	0.948	0
	Ch 20	5.03395	2.13068	3.92129	1.78046	0.294294	0.891538	-0.732769	0.873638	8.166	0.01	0.301	1.929	0.181	0.092	0.004	0.949	0
	Ch 21	-0.403694	1.17545	-0.276191	1.28889	0.0485927	0.680869	0.322754	0.920791	0.284	0.6	0.015	0.081	0.779	0.004	0.007	0.934	0
	Ch 22	-4.44673	2.18285	-3.57693	2.6629	-3.72412	1.09625	-3.56499	1.93674	0.051	0.824	0.003	0.066	0.801	0.003	0.068	0.797	0.004
	df = (1, 19) was appreciable to each main effect (period or condition), and interaction (condition × period).
	aIn channel 4, n =18 and df = (1, 17) were appreciable.
	ANOVA: analysis of variance; SE: standard error.
